# Supplementary material for: Split diversity in constrained conservation prioritization using integer linear programming
Source: Methods Ecol Evol. 2014 Dec 6;6(1):83–91. doi: 10.1111/2041-210X.12299 (PMC4392707; doi:10.1111/2041-210X.12299)
Supplement: Supplementary file 2 [file mee30006-0083-sd2.xlsx]

## Sheet: Diet composition matrix
For some of predators the diet does not sum up to 1, we correct this in our analysis by rescaling the weights.
		Supplementary Table S1. Diet composition matrix for 250 Caribbean species.
250 species		1	2	3	4	5	6	7	8	9	10	11	12	13	14	15	16	17	18	19	20	21	22	23	24	25	26	27	28	29	30	31	32	33	34	35	36	37	38	39	40	41	42	43	44	45	46	47	48
D1	1	0	0	0	0	0	1	1	0.1	0.1	0.2	0.1	0.1	0.5	0	0	0.2	0.72	0	0	0	0.3	0.45	0	0	0	0.2	0	0.2	0.04	0	0.2	0.05	0.03	0.1	0.35	0.3	0	0.7	0.4	0	0	0.459	0.469	0.464	0	0	0	0
A1	2	0	0	0	0	0	0	0	0	0	0	0	0	0.25	0	0.8	0.35	0	0	0	0	0.15	0.5	0.1	0	0	0.5	0.8	0	0.01	0.3	0	0	0.55	0	0.05	0	0.7	0.1	0	0.39	0	0.541	0.527	0.532	0	0	0	0
A2	3	0	0	0	0	0	0	0	0.65	0.65	0	0.65	0	0	0	0	0	0	0	0	0	0	0	0	0	0	0	0	0	0	0	0	0	0	0	0	0	0	0	0	0	0	0	0	0.001	0	0	0	0
A3	4	0	0	0	0	0.2	0	0	0	0	0	0	0.7	0	0	0	0	0.16	0	0	0	0.14	0	0	0.4	0	0	0	0	0	0	0	0.05	0.03	0.8	0	0.3	0	0	0.2	0	0	0	0	0	0	0	0	0
I1	5	0	0	0	0	0	0	0	0.15	0.15	0.7	0.15	0.09	0	0	0	0	0	0	0.3	0	0.1	0	0.1	0.4	0.05	0.2	0	0	0.2	0	0	0.05	0.04	0	0	0.3	0	0	0.2	0	0.05	0	0	0	0	0	0	0
I2	6	0	0	0	0	0.8	0	0	0.1	0.1	0.1	0.1	0.1	0.25	0	0.04	0.064	0.12	1	0	0	0.1	0.05	0	0.2	0	0.1	0.2	0	0.08	0	0	0.05	0.03	0.1	0.04	0.1	0	0.2	0.2	0	0	0	0	0.003	0	0	0.6	0.387
I3	7	0	0	0	0	0	0	0	0	0	0	0	0	0	0	0.04	0.04	0	0	0	0	0.03	0	0.15	0	0	0	0	0	0	0	0	0	0.02	0	0.005	0	0.05	0	0	0.34	0	0	0	0	0	0	0	0
I4	8	0	0	0	0	0	0	0	0	0	0	0	0	0	0	0.04	0.006	0	0	0	0	0.009	0	0.25	0	0	0	0	0	0	0	0	0	0	0	0	0	0	0	0	0	0	0	0	0	0	0	0	0
I5	9	0	0	0	0	0	0	0	0	0	0	0	0	0	0	0	0.012	0	0	0	0	0.018	0	0.2	0	0	0	0	0	0	0	0	0	0	0	0.01	0	0	0	0	0	0	0	0	0	0	0	0	0
I6	10	0	0	0	0	0	0	0	0	0	0	0	0	0	0	0	0.006	0	0	0	0	0.009	0	0.1	0	0	0	0	0	0	0	0	0	0	0	0.005	0	0	0	0	0	0	0	0	0	0	0	0	0
I7	11	0	0	0	0	0	0	0	0	0	0	0	0	0	0	0	0.008	0	0	0	0	0.009	0	0	0	0	0	0	0	0	0	0	0	0.04	0	0.005	0	0.2	0	0	0.04	0	0	0	0	0	0	0	0
I8	12	0	0	0	0	0	0	0	0	0	0	0	0	0	0	0.04	0	0	0	0	0	0.01	0	0.1	0	0	0	0	0	0	0	0	0	0	0	0	0	0	0	0	0	0	0	0	0	0	0	0	0
I9	13	0	0	0	0	0	0	0	0	0	0	0	0	0	0	0	0	0	0	0	0	0	0	0	0	0	0	0	0	0	0	0	0	0.001	0	0	0	0	0	0	0	0	0	0	0	0	0	0	0
I10	14	0	0	0	0	0	0	0	0	0	0	0	0	0	0	0	0	0	0	0	0	0	0	0	0	0	0	0	0	0	0	0	0	0	0	0	0	0	0	0	0	0	0	0	0	0	0	0	0
I11	15	0	0	0	0	0	0	0	0	0	0	0	0	0	0	0	0.03	0	0	0	0.01	0	0	0	0	0	0	0	0	0	0	0	0	0	0	0	0	0	0	0	0	0	0	0	0	0	0	0	0
I12	16	0	0	0	0	0	0	0	0	0	0	0	0	0	0	0	0.04	0	0	0	0.83	0.01	0	0	0	0.2	0	0	0	0.05	0.3	0	0	0.08	0	0.2	0	0	0	0	0.025	0	0	0.002	0	0	0	0	0
I13	17	0	0	0	0	0	0	0	0	0	0	0	0	0	0	0	0.03	0	0	0	0.06	0.01	0	0	0	0.2	0	0	0	0.04	0.4	0.6	0.8	0.03	0	0.09	0	0.01	0	0	0.02	0	0	0	0	0	0	0	0
I14	18	0	0	0	0	0	0	0	0	0	0	0	0	0	0	0	0.03	0	0	0	0	0	0	0	0	0	0	0	0	0.03	0	0	0	0	0	0.01	0	0	0	0	0	0	0	0	0	0	0	0	0
I15	19	0	0	0	0	0	0	0	0	0	0	0	0	0	0	0	0	0	0	0.3	0	0	0	0	0	0.05	0	0	0	0	0	0	0	0	0	0	0	0	0	0	0	0	0	0	0	0	0	0	0
I16	20	0	0	0	0	0	0	0	0	0	0	0	0	0	0	0	0	0	0	0	0.01	0	0	0	0	0	0	0	0	0.03	0	0	0	0	0	0	0	0	0	0	0	0	0	0	0	0	0	0	0
I17	21	0	0	0	0	0	0	0	0	0	0	0	0.01	0	1	0	0.1	0	0	0	0.005	0.045	0	0	0	0.03	0	0	0	0.1	0	0.2	0	0.002	0	0.01	0	0	0	0	0	0	0	0.002	0	0	0	0.059	0.037
I18	22	0	0	0	0	0	0	0	0	0	0	0	0	0	0	0	0	0	0	0	0	0	0	0	0	0	0	0	0	0	0	0	0	0	0	0	0	0	0	0	0	0	0	0	0	0	0	0	0
I19	23	0	0	0	0	0	0	0	0	0	0	0	0	0	0	0	0	0	0	0	0	0	0	0	0	0	0	0	0	0	0	0	0	0	0	0	0	0	0	0	0	0	0	0	0	0	0	0	0
I20	24	0	0	0	0	0	0	0	0	0	0	0	0	0	0	0.04	0.004	0	0	0	0	0	0	0	0	0	0	0	0	0	0	0	0	0.003	0	0	0	0	0	0	0.02	0	0	0	0	0	0	0	0
I21	25	0	0	0	0	0	0	0	0	0	0	0	0	0	0	0	0.002	0	0	0	0	0	0	0	0	0	0	0	0	0.03	0	0	0	0	0	0	0	0	0	0	0.02	0	0	0	0	0.125	0	0	0
I22	26	0	0	0	0	0	0	0	0	0	0	0	0	0	0	0	0.002	0	0	0	0	0.045	0	0	0	0.12	0	0	0	0.11	0	0	0	0.01	0	0	0	0	0	0	0	0	0	0	0	0	0	0.239	0.008
I23	27	0	0	0	0	0	0	0	0	0	0	0	0	0	0	0	0.002	0	0	0	0	0	0	0	0	0.05	0	0	0	0.09	0	0	0	0	0	0	0	0	0	0	0	0	0	0	0	0	0	0.035	0
I24	28	0	0	0	0	0	0	0	0	0	0	0	0	0	0	0	0.002	0	0	0	0	0	0	0	0	0.05	0	0	0	0.05	0	0	0	0	0	0	0	0	0	0	0	0	0	0	0	0	0	0.067	0.013
I25	29	0	0	0	0	0	0	0	0	0	0	0	0	0	0	0	0.002	0	0	0.1	0.01	0	0	0	0	0.09	0	0	0	0.02	0	0	0	0	0	0	0	0	0	0	0	0	0	0	0	0	0	0	0.282
I26	30	0	0	0	0	0	0	0	0	0	0	0	0	0	0	0	0.002	0	0	0	0	0	0	0	0	0	0	0	0	0.01	0	0	0	0	0	0	0	0	0	0	0.06	0	0	0	0	0	0	0	0
I27	31	0	0	0	0	0	0	0	0	0	0	0	0	0	0	0	0.002	0	0	0	0	0	0	0	0	0	0	0	0	0.01	0	0	0	0	0	0	0	0	0	0	0	0	0	0	0	0	0	0	0
I28	32	0	0	0	0	0	0	0	0	0	0	0	0	0	0	0	0.002	0	0	0	0.02	0	0	0	0	0	0	0	0	0.01	0	0	0	0.07	0	0	0	0	0	0	0.02	0	0	0	0	0	0	0	0
I29	33	0	0	0	0	0	0	0	0	0	0	0	0	0	0	0	0.002	0	0	0	0.035	0	0	0	0	0	0	0	0	0.01	0	0	0	0.04	0	0.02	0	0	0	0	0.025	0	0	0	0	0.125	0	0	0.273
I30	34	0	0	0	0	0	0	0	0	0	0	0	0	0	0	0	0.018	0	0	0	0	0	0	0	0	0	0	0	0	0	0	0	0	0	0	0	0	0	0	0	0	0	0	0	0	0	0	0	0
I31	35	0	0	0	0	0	0	0	0	0	0	0	0	0	0	0	0	0	0	0	0	0	0	0	0	0.02	0	0	0	0	0	0	0	0	0	0.12	0	0.01	0	0	0.02	0	0	0	0	0	0	0	0
I32	36	0	0	0	0	0	0	0	0	0	0	0	0	0	0	0	0	0	0	0	0	0.01	0	0	0	0.02	0	0	0	0.06	0	0	0	0.002	0	0.05	0	0.01	0	0	0	0	0	0	0	0	0	0	0
I33	37	0	0	0	0	0	0	0	0	0	0	0	0	0	0	0	0	0	0	0	0	0	0	0	0	0.02	0	0	0	0	0	0	0	0.002	0	0.02	0	0.01	0	0	0.02	0	0	0	0	0	0	0	0
I34	38	0	0	0	0	0	0	0	0	0	0	0	0	0	0	0	0	0	0	0	0	0	0	0	0	0.02	0	0	0	0	0	0	0	0	0	0.01	0	0.01	0	0	0	0	0	0	0	0	0	0	0
I35	39	0	0	0	0	0	0	0	0	0	0	0	0	0	0	0	0.004	0	0	0	0	0.005	0	0	0	0	0	0	0	0	0	0	0	0	0	0.005	0	0	0	0	0	0	0	0	0	0	0	0	0
R1	40	0	0	0	0	0	0	0	0	0	0	0	0	0	0	0	0	0	0	0	0	0	0	0	0	0	0	0	0	0	0	0	0	0	0	0	0	0	0	0	0	0	0	0	0	0	0	0	0
B1	41	0	0	0	0	0	0	0	0	0	0	0	0	0	0	0	0	0	0	0	0	0	0	0	0	0	0	0	0	0	0	0	0	0	0	0	0	0	0	0	0	0	0	0	0	0	0	0	0
F1	42	0	0	0	0	0	0	0	0	0	0	0	0	0	0	0	0	0	0	0	0	0	0	0	0	0	0	0	0	0	0	0	0	0	0	0	0	0	0	0	0	0	0	0	0	0	0	0	0
F2	43	0	0	0	0	0	0	0	0	0	0	0	0	0	0	0	0	0	0	0	0	0	0	0	0	0	0	0	0	0	0	0	0	0	0	0	0	0	0	0	0	0	0	0	0	0	0	0	0
F3	44	0	0	0	0	0	0	0	0	0	0	0	0	0	0	0	0	0	0	0	0	0	0	0	0	0	0	0	0	0	0	0	0	0	0	0	0	0	0	0	0	0	0	0	0	0	0	0	0
F4	45	0	0	0	0	0	0	0	0	0	0	0	0	0	0	0	0	0	0	0	0	0	0	0	0	0	0	0	0	0	0	0	0	0	0	0	0	0	0	0	0	0	0	0	0	0	0	0	0
F5	46	0	0	0	0	0	0	0	0	0	0	0	0	0	0	0	0	0	0	0	0	0	0	0	0	0	0	0	0	0	0	0	0	0	0	0	0	0	0	0	0	0	0	0	0	0	0	0	0
F6	47	0	0	0	0	0	0	0	0	0	0	0	0	0	0	0	0	0	0	0	0	0	0	0	0	0	0	0	0	0	0	0	0	0	0	0	0	0	0	0	0	0	0	0	0	0	0	0	0
F7	48	0	0	0	0	0	0	0	0	0	0	0	0	0	0	0	0	0	0	0	0	0	0	0	0	0	0	0	0	0	0	0	0	0	0	0	0	0	0	0	0	0	0	0	0	0	0	0	0
F8	49	0	0	0	0	0	0	0	0	0	0	0	0	0	0	0	0	0	0	0	0	0	0	0	0	0	0	0	0	0	0	0	0	0	0	0	0	0	0	0	0	0	0	0	0	0	0	0	0
F9	50	0	0	0	0	0	0	0	0	0	0	0	0	0	0	0	0	0	0	0	0	0	0	0	0	0	0	0	0	0	0	0	0	0	0	0	0	0	0	0	0	0	0	0	0	0	0	0	0
F10	51	0	0	0	0	0	0	0	0	0	0	0	0	0	0	0	0	0	0	0	0	0	0	0	0	0	0	0	0	0	0	0	0	0	0	0	0	0	0	0	0	0	0	0	0	0	0	0	0
F11	52	0	0	0	0	0	0	0	0	0	0	0	0	0	0	0	0	0	0	0	0	0	0	0	0	0	0	0	0	0	0	0	0	0	0	0	0	0	0	0	0	0	0	0	0	0	0	0	0
F12	53	0	0	0	0	0	0	0	0	0	0	0	0	0	0	0	0	0	0	0	0	0	0	0	0	0	0	0	0	0	0	0	0	0	0	0	0	0	0	0	0	0	0	0	0	0	0	0	0
F13	54	0	0	0	0	0	0	0	0	0	0	0	0	0	0	0	0	0	0	0	0	0	0	0	0	0	0	0	0	0	0	0	0	0	0	0	0	0	0	0	0	0	0	0	0	0	0	0	0
F14	55	0	0	0	0	0	0	0	0	0	0	0	0	0	0	0	0	0	0	0	0	0	0	0	0	0	0	0	0	0	0	0	0	0	0	0	0	0	0	0	0	0	0	0	0	0	0	0	0
F15	56	0	0	0	0	0	0	0	0	0	0	0	0	0	0	0	0	0	0	0	0	0	0	0	0	0	0	0	0	0	0	0	0	0	0	0	0	0	0	0	0	0	0	0	0	0	0	0	0
F16	57	0	0	0	0	0	0	0	0	0	0	0	0	0	0	0	0	0	0	0	0	0	0	0	0	0	0	0	0	0	0	0	0	0	0	0	0	0	0	0	0	0	0	0	0	0	0	0	0
F17	58	0	0	0	0	0	0	0	0	0	0	0	0	0	0	0	0	0	0	0	0	0	0	0	0	0	0	0	0	0	0	0	0	0	0	0	0	0	0	0	0	0	0	0	0	0	0	0	0
F18	59	0	0	0	0	0	0	0	0	0	0	0	0	0	0	0	0	0	0	0	0	0	0	0	0	0	0	0	0	0	0	0	0	0	0	0	0	0	0	0	0	0	0	0	0	0	0	0	0
F19	60	0	0	0	0	0	0	0	0	0	0	0	0	0	0	0	0	0	0	0	0	0	0	0	0	0	0	0	0	0	0	0	0	0	0	0	0	0	0	0	0	0	0	0	0	0	0	0	0
F20	61	0	0	0	0	0	0	0	0	0	0	0	0	0	0	0	0	0	0	0	0	0	0	0	0	0	0	0	0	0	0	0	0	0	0	0	0	0	0	0	0	0	0	0	0	0	0	0	0
F21	62	0	0	0	0	0	0	0	0	0	0	0	0	0	0	0	0	0	0	0	0	0	0	0	0	0	0	0	0	0	0	0	0	0	0	0	0	0	0	0	0	0	0	0	0	0	0	0	0
F22	63	0	0	0	0	0	0	0	0	0	0	0	0	0	0	0	0	0	0	0	0	0	0	0	0	0	0	0	0	0	0	0	0	0	0	0	0	0	0	0	0	0	0	0	0	0	0	0	0
F23	64	0	0	0	0	0	0	0	0	0	0	0	0	0	0	0	0	0	0	0	0	0	0	0	0	0	0	0	0	0	0	0	0	0	0	0	0	0	0	0	0	0	0	0	0	0	0	0	0
F24	65	0	0	0	0	0	0	0	0	0	0	0	0	0	0	0	0	0	0	0	0	0	0	0	0	0	0	0	0	0	0	0	0	0	0	0	0	0	0	0	0	0	0	0	0	0	0	0	0
F25	66	0	0	0	0	0	0	0	0	0	0	0	0	0	0	0	0	0	0	0	0	0	0	0	0	0	0	0	0	0	0	0	0	0	0	0	0	0	0	0	0	0	0	0	0	0	0	0	0
F26	67	0	0	0	0	0	0	0	0	0	0	0	0	0	0	0	0	0	0	0	0	0	0	0	0	0	0	0	0	0	0	0	0	0	0	0	0	0	0	0	0	0	0	0	0	0	0	0	0
F27	68	0	0	0	0	0	0	0	0	0	0	0	0	0	0	0	0	0	0	0	0	0	0	0	0	0	0	0	0	0	0	0	0	0	0	0	0	0	0	0	0	0	0	0	0	0	0	0	0
F28	69	0	0	0	0	0	0	0	0	0	0	0	0	0	0	0	0	0	0	0	0	0	0	0	0	0	0	0	0	0	0	0	0	0	0	0	0	0	0	0	0	0	0	0	0	0	0	0	0
F29	70	0	0	0	0	0	0	0	0	0	0	0	0	0	0	0	0	0	0	0	0	0	0	0	0	0	0	0	0	0	0	0	0	0	0	0	0	0	0	0	0	0	0	0	0	0	0	0	0
F30	71	0	0	0	0	0	0	0	0	0	0	0	0	0	0	0	0	0	0	0	0	0	0	0	0	0	0	0	0	0	0	0	0	0	0	0	0	0	0	0	0	0	0	0	0	0	0	0	0
F31	72	0	0	0	0	0	0	0	0	0	0	0	0	0	0	0	0	0	0	0	0	0	0	0	0	0	0	0	0	0	0	0	0	0	0	0	0	0	0	0	0	0	0	0	0	0	0	0	0
F32	73	0	0	0	0	0	0	0	0	0	0	0	0	0	0	0	0	0	0	0	0	0	0	0	0	0	0	0	0	0	0	0	0	0	0	0	0	0	0	0	0	0	0	0	0	0	0	0	0
F33	74	0	0	0	0	0	0	0	0	0	0	0	0	0	0	0	0	0	0	0	0	0	0	0	0	0	0	0	0	0	0	0	0	0	0	0	0	0	0	0	0	0	0	0	0	0	0	0	0
F34	75	0	0	0	0	0	0	0	0	0	0	0	0	0	0	0	0	0	0	0	0	0	0	0	0	0	0	0	0	0	0	0	0	0	0	0	0	0	0	0	0	0	0	0	0	0	0	0	0
F35	76	0	0	0	0	0	0	0	0	0	0	0	0	0	0	0	0	0	0	0	0	0	0	0	0	0	0	0	0	0	0	0	0	0	0	0	0	0	0	0	0	0	0	0	0	0	0	0	0
F36	77	0	0	0	0	0	0	0	0	0	0	0	0	0	0	0	0	0	0	0	0	0	0	0	0	0	0	0	0	0	0	0	0	0	0	0	0	0	0	0	0	0	0	0	0	0	0	0	0
F37	78	0	0	0	0	0	0	0	0	0	0	0	0	0	0	0	0	0	0	0	0	0	0	0	0	0	0	0	0	0	0	0	0	0	0	0	0	0	0	0	0	0	0	0	0	0	0	0	0
F38	79	0	0	0	0	0	0	0	0	0	0	0	0	0	0	0	0	0	0	0	0	0	0	0	0	0	0	0	0	0	0	0	0	0	0	0	0	0	0	0	0	0	0	0	0	0	0	0	0
F39	80	0	0	0	0	0	0	0	0	0	0	0	0	0	0	0	0	0	0	0	0	0	0	0	0	0	0	0	0	0	0	0	0	0	0	0	0	0	0	0	0	0	0	0	0	0	0	0	0
F40	81	0	0	0	0	0	0	0	0	0	0	0	0	0	0	0	0	0	0	0	0	0	0	0	0	0	0	0	0	0	0	0	0	0	0	0	0	0	0	0	0	0	0	0	0	0	0	0	0
F41	82	0	0	0	0	0	0	0	0	0	0	0	0	0	0	0	0	0	0	0	0	0	0	0	0	0	0	0	0	0	0	0	0	0	0	0	0	0	0	0	0	0	0	0	0	0	0	0	0
F42	83	0	0	0	0	0	0	0	0	0	0	0	0	0	0	0	0	0	0	0	0	0	0	0	0	0	0	0	0	0	0	0	0	0	0	0	0	0	0	0	0	0	0	0	0	0	0	0	0
F43	84	0	0	0	0	0	0	0	0	0	0	0	0	0	0	0	0	0	0	0	0	0	0	0	0	0	0	0	0	0	0	0	0	0	0	0	0	0	0	0	0	0	0	0	0	0	0	0	0
F44	85	0	0	0	0	0	0	0	0	0	0	0	0	0	0	0	0	0	0	0	0	0	0	0	0	0	0	0	0	0	0	0	0	0	0	0	0	0	0	0	0	0	0	0	0	0	0	0	0
F45	86	0	0	0	0	0	0	0	0	0	0	0	0	0	0	0	0	0	0	0	0	0	0	0	0	0	0	0	0	0	0	0	0	0	0	0	0	0	0	0	0	0	0	0	0	0	0	0	0
F46	87	0	0	0	0	0	0	0	0	0	0	0	0	0	0	0	0	0	0	0	0	0	0	0	0	0	0	0	0	0	0	0	0	0	0	0	0	0	0	0	0	0	0	0	0	0	0	0	0
F47	88	0	0	0	0	0	0	0	0	0	0	0	0	0	0	0	0	0	0	0	0	0	0	0	0	0	0	0	0	0	0	0	0	0	0	0	0	0	0	0	0	0	0	0	0	0	0	0	0
F48	89	0	0	0	0	0	0	0	0	0	0	0	0	0	0	0	0	0	0	0	0	0	0	0	0	0	0	0	0	0	0	0	0	0	0	0	0	0	0	0	0	0	0	0	0	0	0	0	0
F49	90	0	0	0	0	0	0	0	0	0	0	0	0	0	0	0	0	0	0	0	0	0	0	0	0	0	0	0	0	0	0	0	0	0	0	0	0	0	0	0	0	0	0	0	0	0	0	0	0
F50	91	0	0	0	0	0	0	0	0	0	0	0	0	0	0	0	0	0	0	0	0	0	0	0	0	0	0	0	0	0	0	0	0	0	0	0	0	0	0	0	0	0	0	0	0	0	0	0	0
F51	92	0	0	0	0	0	0	0	0	0	0	0	0	0	0	0	0	0	0	0	0	0	0	0	0	0	0	0	0	0	0	0	0	0	0	0	0	0	0	0	0	0	0	0	0	0	0	0	0
F52	93	0	0	0	0	0	0	0	0	0	0	0	0	0	0	0	0	0	0	0	0	0	0	0	0	0	0	0	0	0	0	0	0	0	0	0	0	0	0	0	0	0	0	0	0	0	0	0	0
F53	94	0	0	0	0	0	0	0	0	0	0	0	0	0	0	0	0	0	0	0	0	0	0	0	0	0	0	0	0	0	0	0	0	0	0	0	0	0	0	0	0	0	0	0	0	0	0	0	0
F54	95	0	0	0	0	0	0	0	0	0	0	0	0	0	0	0	0	0	0	0	0	0	0	0	0	0	0	0	0	0	0	0	0	0	0	0	0	0	0	0	0	0	0	0	0	0	0	0	0
F55	96	0	0	0	0	0	0	0	0	0	0	0	0	0	0	0	0	0	0	0	0	0	0	0	0	0	0	0	0	0	0	0	0	0	0	0	0	0	0	0	0	0	0	0	0	0	0	0	0
F56	97	0	0	0	0	0	0	0	0	0	0	0	0	0	0	0	0	0	0	0	0	0	0	0	0	0	0	0	0	0	0	0	0	0	0	0	0	0	0	0	0	0	0	0	0	0	0	0	0
F57	98	0	0	0	0	0	0	0	0	0	0	0	0	0	0	0	0	0	0	0	0	0	0	0	0	0	0	0	0	0	0	0	0	0	0	0	0	0	0	0	0	0	0	0	0	0	0	0	0
F58	99	0	0	0	0	0	0	0	0	0	0	0	0	0	0	0	0	0	0	0	0	0	0	0	0	0	0	0	0	0	0	0	0	0	0	0	0	0	0	0	0	0	0	0	0	0	0	0	0
F59	100	0	0	0	0	0	0	0	0	0	0	0	0	0	0	0	0	0	0	0	0	0	0	0	0	0	0	0	0	0	0	0	0	0	0	0	0	0	0	0	0	0	0	0	0	0	0	0	0
F60	101	0	0	0	0	0	0	0	0	0	0	0	0	0	0	0	0	0	0	0	0	0	0	0	0	0	0	0	0	0	0	0	0	0	0	0	0	0	0	0	0	0	0	0	0	0	0	0	0
F61	102	0	0	0	0	0	0	0	0	0	0	0	0	0	0	0	0	0	0	0	0	0	0	0	0	0	0	0	0	0	0	0	0	0	0	0	0	0	0	0	0	0	0	0	0	0	0	0	0
F62	103	0	0	0	0	0	0	0	0	0	0	0	0	0	0	0	0	0	0	0	0	0	0	0	0	0	0	0	0	0	0	0	0	0	0	0	0	0	0	0	0	0	0	0	0	0	0	0	0
F63	104	0	0	0	0	0	0	0	0	0	0	0	0	0	0	0	0	0	0	0	0	0	0	0	0	0	0	0	0	0	0	0	0	0	0	0	0	0	0	0	0	0	0	0	0	0	0	0	0
F64	105	0	0	0	0	0	0	0	0	0	0	0	0	0	0	0	0	0	0	0	0	0	0	0	0	0	0	0	0	0	0	0	0	0	0	0	0	0	0	0	0	0	0	0	0	0	0	0	0
F65	106	0	0	0	0	0	0	0	0	0	0	0	0	0	0	0	0	0	0	0	0	0	0	0	0	0	0	0	0	0	0	0	0	0	0	0	0	0	0	0	0	0	0	0	0	0	0	0	0
F66	107	0	0	0	0	0	0	0	0	0	0	0	0	0	0	0	0	0	0	0	0	0	0	0	0	0	0	0	0	0	0	0	0	0	0	0	0	0	0	0	0	0	0	0	0	0	0	0	0
F67	108	0	0	0	0	0	0	0	0	0	0	0	0	0	0	0	0	0	0	0	0	0	0	0	0	0	0	0	0	0	0	0	0	0	0	0	0	0	0	0	0	0	0	0	0	0	0	0	0
F68	109	0	0	0	0	0	0	0	0	0	0	0	0	0	0	0	0	0	0	0	0	0	0	0	0	0	0	0	0	0	0	0	0	0	0	0	0	0	0	0	0	0	0	0	0	0	0	0	0
F69	110	0	0	0	0	0	0	0	0	0	0	0	0	0	0	0	0	0	0	0	0	0	0	0	0	0	0	0	0	0	0	0	0	0	0	0	0	0	0	0	0	0	0	0	0	0	0	0	0
F70	111	0	0	0	0	0	0	0	0	0	0	0	0	0	0	0	0	0	0	0	0	0	0	0	0	0	0	0	0	0	0	0	0	0	0	0	0	0	0	0	0	0	0	0	0	0	0	0	0
F71	112	0	0	0	0	0	0	0	0	0	0	0	0	0	0	0	0	0	0	0	0	0	0	0	0	0	0	0	0	0	0	0	0	0	0	0	0	0	0	0	0	0	0	0	0	0	0	0	0
F72	113	0	0	0	0	0	0	0	0	0	0	0	0	0	0	0	0	0	0	0	0	0	0	0	0	0	0	0	0	0	0	0	0	0	0	0	0	0	0	0	0	0	0	0	0	0	0	0	0
F73	114	0	0	0	0	0	0	0	0	0	0	0	0	0	0	0	0	0	0	0	0	0	0	0	0	0	0	0	0	0	0	0	0	0	0	0	0	0	0	0	0	0	0	0	0	0	0	0	0
F74	115	0	0	0	0	0	0	0	0	0	0	0	0	0	0	0	0	0	0	0	0	0	0	0	0	0	0	0	0	0	0	0	0	0	0	0	0	0	0	0	0	0	0	0	0	0	0	0	0
F75	116	0	0	0	0	0	0	0	0	0	0	0	0	0	0	0	0	0	0	0	0	0	0	0	0	0	0	0	0	0	0	0	0	0	0	0	0	0	0	0	0	0	0	0	0	0	0	0	0
F76	117	0	0	0	0	0	0	0	0	0	0	0	0	0	0	0	0	0	0	0	0	0	0	0	0	0	0	0	0	0	0	0	0	0	0	0	0	0	0	0	0	0	0	0	0	0	0	0	0
F77	118	0	0	0	0	0	0	0	0	0	0	0	0	0	0	0	0	0	0	0	0	0	0	0	0	0	0	0	0	0	0	0	0	0	0	0	0	0	0	0	0	0	0	0	0	0.75	0	0	0
F78	119	0	0	0	0	0	0	0	0	0	0	0	0	0	0	0	0	0	0	0	0	0	0	0	0	0	0	0	0	0	0	0	0	0	0	0	0	0	0	0	0	0	0	0	0	0	0	0	0
F79	120	0	0	0	0	0	0	0	0	0	0	0	0	0	0	0	0	0	0	0	0	0	0	0	0	0	0	0	0	0	0	0	0	0	0	0	0	0	0	0	0	0	0	0	0	0	0	0	0
F80	121	0	0	0	0	0	0	0	0	0	0	0	0	0	0	0	0	0	0	0	0	0	0	0	0	0	0	0	0	0	0	0	0	0	0	0	0	0	0	0	0	0	0	0	0	0	0	0	0
F81	122	0	0	0	0	0	0	0	0	0	0	0	0	0	0	0	0	0	0	0	0	0	0	0	0	0	0	0	0	0	0	0	0	0	0	0	0	0	0	0	0	0	0	0	0	0	0	0	0
F82	123	0	0	0	0	0	0	0	0	0	0	0	0	0	0	0	0	0	0	0	0	0	0	0	0	0	0	0	0	0	0	0	0	0	0	0	0	0	0	0	0	0	0	0	0	0	0	0	0
F83	124	0	0	0	0	0	0	0	0	0	0	0	0	0	0	0	0	0	0	0	0	0	0	0	0	0	0	0	0	0	0	0	0	0	0	0	0	0	0	0	0	0	0	0	0	0	0	0	0
F84	125	0	0	0	0	0	0	0	0	0	0	0	0	0	0	0	0	0	0	0	0	0	0	0	0	0	0	0	0	0	0	0	0	0	0	0	0	0	0	0	0	0	0	0	0	0	0	0	0
F85	126	0	0	0	0	0	0	0	0	0	0	0	0	0	0	0	0	0	0	0	0	0	0	0	0	0	0	0	0	0	0	0	0	0	0	0	0	0	0	0	0	0	0	0	0	0	0	0	0
F86	127	0	0	0	0	0	0	0	0	0	0	0	0	0	0	0	0	0	0	0	0	0	0	0	0	0	0	0	0	0	0	0	0	0	0	0	0	0	0	0	0	0	0	0	0	0	0	0	0
F87	128	0	0	0	0	0	0	0	0	0	0	0	0	0	0	0	0	0	0	0	0	0	0	0	0	0	0	0	0	0	0	0	0	0	0	0	0	0	0	0	0	0	0	0	0	0	0	0	0
F88	129	0	0	0	0	0	0	0	0	0	0	0	0	0	0	0	0	0	0	0	0	0	0	0	0	0	0	0	0	0	0	0	0	0	0	0	0	0	0	0	0	0	0	0	0	0	0	0	0
F89	130	0	0	0	0	0	0	0	0	0	0	0	0	0	0	0	0	0	0	0	0	0	0	0	0	0	0	0	0	0	0	0	0	0	0	0	0	0	0	0	0	0	0	0	0	0	0	0	0
F90	131	0	0	0	0	0	0	0	0	0	0	0	0	0	0	0	0	0	0	0	0	0	0	0	0	0	0	0	0	0	0	0	0	0	0	0	0	0	0	0	0	0	0	0	0	0	0	0	0
F91	132	0	0	0	0	0	0	0	0	0	0	0	0	0	0	0	0	0	0	0	0	0	0	0	0	0	0	0	0	0	0	0	0	0	0	0	0	0	0	0	0	0	0	0	0	0	0	0	0
F92	133	0	0	0	0	0	0	0	0	0	0	0	0	0	0	0	0	0	0	0	0	0	0	0	0	0	0	0	0	0	0	0	0	0	0	0	0	0	0	0	0	0	0	0	0	0	0	0	0
F93	134	0	0	0	0	0	0	0	0	0	0	0	0	0	0	0	0	0	0	0	0	0	0	0	0	0	0	0	0	0	0	0	0	0	0	0	0	0	0	0	0	0	0	0	0	0	0	0	0
F94	135	0	0	0	0	0	0	0	0	0	0	0	0	0	0	0	0	0	0	0	0	0	0	0	0	0	0	0	0	0	0	0	0	0	0	0	0	0	0	0	0	0	0	0	0	0	0	0	0
F95	136	0	0	0	0	0	0	0	0	0	0	0	0	0	0	0	0	0	0	0	0	0	0	0	0	0	0	0	0	0	0	0	0	0	0	0	0	0	0	0	0	0	0	0	0	0	0	0	0
F96	137	0	0	0	0	0	0	0	0	0	0	0	0	0	0	0	0	0	0	0	0	0	0	0	0	0	0	0	0	0	0	0	0	0	0	0	0	0	0	0	0	0	0	0	0	0	0	0	0
F97	138	0	0	0	0	0	0	0	0	0	0	0	0	0	0	0	0	0	0	0	0	0	0	0	0	0	0	0	0	0	0	0	0	0	0	0	0	0	0	0	0	0	0	0	0	0	0	0	0
F98	139	0	0	0	0	0	0	0	0	0	0	0	0	0	0	0	0	0	0	0	0	0	0	0	0	0	0	0	0	0	0	0	0	0	0	0	0	0	0	0	0	0	0	0	0	0	0	0	0
F99	140	0	0	0	0	0	0	0	0	0	0	0	0	0	0	0	0	0	0	0	0	0	0	0	0	0	0	0	0	0	0	0	0	0	0	0	0	0	0	0	0	0	0	0	0	0	0	0	0
F100	141	0	0	0	0	0	0	0	0	0	0	0	0	0	0	0	0	0	0	0	0	0	0	0	0	0	0	0	0	0	0	0	0	0	0	0	0	0	0	0	0	0	0	0	0	0	0	0	0
F101	142	0	0	0	0	0	0	0	0	0	0	0	0	0	0	0	0	0	0	0	0	0	0	0	0	0	0	0	0	0	0	0	0	0	0	0	0	0	0	0	0	0	0	0	0	0	0	0	0
F102	143	0	0	0	0	0	0	0	0	0	0	0	0	0	0	0	0	0	0	0	0	0	0	0	0	0	0	0	0	0	0	0	0	0	0	0	0	0	0	0	0	0	0	0	0	0	0	0	0
F103	144	0	0	0	0	0	0	0	0	0	0	0	0	0	0	0	0	0	0	0	0	0	0	0	0	0	0	0	0	0	0	0	0	0	0	0	0	0	0	0	0	0	0	0	0	0	0	0	0
F104	145	0	0	0	0	0	0	0	0	0	0	0	0	0	0	0	0	0	0	0	0	0	0	0	0	0	0	0	0	0	0	0	0	0	0	0	0	0	0	0	0	0	0	0	0	0	0	0	0
F105	146	0	0	0	0	0	0	0	0	0	0	0	0	0	0	0	0	0	0	0	0	0	0	0	0	0	0	0	0	0	0	0	0	0	0	0	0	0	0	0	0	0	0	0	0	0	0	0	0
F106	147	0	0	0	0	0	0	0	0	0	0	0	0	0	0	0	0	0	0	0	0	0	0	0	0	0	0	0	0	0	0	0	0	0	0	0	0	0	0	0	0	0	0	0	0	0	0	0	0
F107	148	0	0	0	0	0	0	0	0	0	0	0	0	0	0	0	0	0	0	0	0	0	0	0	0	0	0	0	0	0	0	0	0	0	0	0	0	0	0	0	0	0	0	0	0	0	0	0	0
F108	149	0	0	0	0	0	0	0	0	0	0	0	0	0	0	0	0	0	0	0	0	0	0	0	0	0	0	0	0	0	0	0	0	0	0	0	0	0	0	0	0	0	0	0	0	0	0	0	0
F109	150	0	0	0	0	0	0	0	0	0	0	0	0	0	0	0	0	0	0	0	0	0	0	0	0	0	0	0	0	0	0	0	0	0	0	0	0	0	0	0	0	0	0	0	0	0	0	0	0
F110	151	0	0	0	0	0	0	0	0	0	0	0	0	0	0	0	0	0	0	0	0	0	0	0	0	0	0	0	0	0	0	0	0	0	0	0	0	0	0	0	0	0	0	0	0	0	0	0	0
F111	152	0	0	0	0	0	0	0	0	0	0	0	0	0	0	0	0	0	0	0	0	0	0	0	0	0	0	0	0	0	0	0	0	0	0	0	0	0	0	0	0	0	0	0	0	0	0	0	0
F112	153	0	0	0	0	0	0	0	0	0	0	0	0	0	0	0	0	0	0	0	0	0	0	0	0	0	0	0	0	0	0	0	0	0	0	0	0	0	0	0	0	0	0	0	0	0	0	0	0
F113	154	0	0	0	0	0	0	0	0	0	0	0	0	0	0	0	0	0	0	0	0	0	0	0	0	0	0	0	0	0	0	0	0	0	0	0	0	0	0	0	0	0	0	0	0	0	0	0	0
F114	155	0	0	0	0	0	0	0	0	0	0	0	0	0	0	0	0	0	0	0	0	0	0	0	0	0	0	0	0	0	0	0	0	0	0	0	0	0	0	0	0	0	0	0	0	0	0	0	0
F115	156	0	0	0	0	0	0	0	0	0	0	0	0	0	0	0	0	0	0	0	0	0	0	0	0	0	0	0	0	0	0	0	0	0	0	0	0	0	0	0	0	0	0	0	0	0	0	0	0
F116	157	0	0	0	0	0	0	0	0	0	0	0	0	0	0	0	0	0	0	0	0	0	0	0	0	0	0	0	0	0	0	0	0	0	0	0	0	0	0	0	0	0	0	0	0	0	0	0	0
F117	158	0	0	0	0	0	0	0	0	0	0	0	0	0	0	0	0	0	0	0	0	0	0	0	0	0	0	0	0	0	0	0	0	0	0	0	0	0	0	0	0	0	0	0	0	0	0	0	0
F118	159	0	0	0	0	0	0	0	0	0	0	0	0	0	0	0	0	0	0	0	0	0	0	0	0	0	0	0	0	0	0	0	0	0	0	0	0	0	0	0	0	0	0	0	0	0	0	0	0
F119	160	0	0	0	0	0	0	0	0	0	0	0	0	0	0	0	0	0	0	0	0	0	0	0	0	0	0	0	0	0	0	0	0	0	0	0	0	0	0	0	0	0	0	0	0	0	0	0	0
F120	161	0	0	0	0	0	0	0	0	0	0	0	0	0	0	0	0	0	0	0	0	0	0	0	0	0	0	0	0	0	0	0	0	0	0	0	0	0	0	0	0	0	0	0	0	0	0	0	0
F121	162	0	0	0	0	0	0	0	0	0	0	0	0	0	0	0	0	0	0	0	0	0	0	0	0	0	0	0	0	0	0	0	0	0	0	0	0	0	0	0	0	0	0	0	0	0	0	0	0
F122	163	0	0	0	0	0	0	0	0	0	0	0	0	0	0	0	0	0	0	0	0	0	0	0	0	0	0	0	0	0	0	0	0	0	0	0	0	0	0	0	0	0	0	0	0	0	0	0	0
F123	164	0	0	0	0	0	0	0	0	0	0	0	0	0	0	0	0	0	0	0	0	0	0	0	0	0	0	0	0	0	0	0	0	0	0	0	0	0	0	0	0	0	0	0	0	0	0	0	0
F124	165	0	0	0	0	0	0	0	0	0	0	0	0	0	0	0	0	0	0	0	0	0	0	0	0	0	0	0	0	0	0	0	0	0	0	0	0	0	0	0	0	0	0	0	0	0	0	0	0
F125	166	0	0	0	0	0	0	0	0	0	0	0	0	0	0	0	0	0	0	0	0	0	0	0	0	0	0	0	0	0	0	0	0	0	0	0	0	0	0	0	0	0	0	0	0	0	0	0	0
F126	167	0	0	0	0	0	0	0	0	0	0	0	0	0	0	0	0	0	0	0	0	0	0	0	0	0	0	0	0	0	0	0	0	0	0	0	0	0	0	0	0	0	0	0	0	0	0	0	0
F127	168	0	0	0	0	0	0	0	0	0	0	0	0	0	0	0	0	0	0	0	0	0	0	0	0	0	0	0	0	0	0	0	0	0	0	0	0	0	0	0	0	0	0	0	0	0	0	0	0
F128	169	0	0	0	0	0	0	0	0	0	0	0	0	0	0	0	0	0	0	0	0	0	0	0	0	0	0	0	0	0	0	0	0	0	0	0	0	0	0	0	0	0	0	0	0	0	0	0	0
F129	170	0	0	0	0	0	0	0	0	0	0	0	0	0	0	0	0	0	0	0	0	0	0	0	0	0	0	0	0	0	0	0	0	0	0	0	0	0	0	0	0	0	0	0	0	0	0	0	0
F130	171	0	0	0	0	0	0	0	0	0	0	0	0	0	0	0	0	0	0	0	0	0	0	0	0	0	0	0	0	0	0	0	0	0	0	0	0	0	0	0	0	0	0	0	0	0	0	0	0
F131	172	0	0	0	0	0	0	0	0	0	0	0	0	0	0	0	0	0	0	0	0	0	0	0	0	0	0	0	0	0	0	0	0	0	0	0	0	0	0	0	0	0	0	0	0	0	0	0	0
F132	173	0	0	0	0	0	0	0	0	0	0	0	0	0	0	0	0	0	0	0	0	0	0	0	0	0	0	0	0	0	0	0	0	0	0	0	0	0	0	0	0	0	0	0	0	0	0	0	0
F133	174	0	0	0	0	0	0	0	0	0	0	0	0	0	0	0	0	0	0	0	0	0	0	0	0	0	0	0	0	0	0	0	0	0	0	0	0	0	0	0	0	0	0	0	0	0	0	0	0
F134	175	0	0	0	0	0	0	0	0	0	0	0	0	0	0	0	0	0	0	0	0	0	0	0	0	0	0	0	0	0	0	0	0	0	0	0	0	0	0	0	0	0	0	0	0	0	0	0	0
F135	176	0	0	0	0	0	0	0	0	0	0	0	0	0	0	0	0	0	0	0	0	0	0	0	0	0	0	0	0	0	0	0	0	0	0	0	0	0	0	0	0	0	0	0	0	0	0	0	0
F136	177	0	0	0	0	0	0	0	0	0	0	0	0	0	0	0	0	0	0	0	0	0	0	0	0	0	0	0	0	0	0	0	0	0	0	0	0	0	0	0	0	0	0	0	0	0	0	0	0
F137	178	0	0	0	0	0	0	0	0	0	0	0	0	0	0	0	0	0	0	0	0	0	0	0	0	0	0	0	0	0	0	0	0	0	0	0	0	0	0	0	0	0	0	0	0	0	0	0	0
F138	179	0	0	0	0	0	0	0	0	0	0	0	0	0	0	0	0	0	0	0	0	0	0	0	0	0	0	0	0	0	0	0	0	0	0	0	0	0	0	0	0	0	0	0	0	0	0	0	0
F139	180	0	0	0	0	0	0	0	0	0	0	0	0	0	0	0	0	0	0	0	0	0	0	0	0	0	0	0	0	0	0	0	0	0	0	0	0	0	0	0	0	0	0	0	0	0	0	0	0
F140	181	0	0	0	0	0	0	0	0	0	0	0	0	0	0	0	0	0	0	0	0	0	0	0	0	0	0	0	0	0	0	0	0	0	0	0	0	0	0	0	0	0	0	0	0	0	0	0	0
F141	182	0	0	0	0	0	0	0	0	0	0	0	0	0	0	0	0	0	0	0	0	0	0	0	0	0	0	0	0	0	0	0	0	0	0	0	0	0	0	0	0	0	0	0	0	0	0	0	0
F142	183	0	0	0	0	0	0	0	0	0	0	0	0	0	0	0	0	0	0	0	0	0	0	0	0	0	0	0	0	0	0	0	0	0	0	0	0	0	0	0	0	0	0	0	0	0	0	0	0
F143	184	0	0	0	0	0	0	0	0	0	0	0	0	0	0	0	0	0	0	0	0	0	0	0	0	0	0	0	0	0	0	0	0	0	0	0	0	0	0	0	0	0	0	0	0	0	0	0	0
F144	185	0	0	0	0	0	0	0	0	0	0	0	0	0	0	0	0	0	0	0	0	0	0	0	0	0	0	0	0	0	0	0	0	0	0	0	0	0	0	0	0	0	0	0	0	0	0	0	0
F145	186	0	0	0	0	0	0	0	0	0	0	0	0	0	0	0	0	0	0	0	0	0	0	0	0	0	0	0	0	0	0	0	0	0	0	0	0	0	0	0	0	0	0	0	0	0	0	0	0
F146	187	0	0	0	0	0	0	0	0	0	0	0	0	0	0	0	0	0	0	0	0	0	0	0	0	0	0	0	0	0	0	0	0	0	0	0	0	0	0	0	0	0	0	0	0	0	0	0	0
F147	188	0	0	0	0	0	0	0	0	0	0	0	0	0	0	0	0	0	0	0	0	0	0	0	0	0	0	0	0	0	0	0	0	0	0	0	0	0	0	0	0	0	0	0	0	0	0	0	0
F148	189	0	0	0	0	0	0	0	0	0	0	0	0	0	0	0	0	0	0	0	0	0	0	0	0	0	0	0	0	0	0	0	0	0	0	0	0	0	0	0	0	0	0	0	0	0	0	0	0
F149	190	0	0	0	0	0	0	0	0	0	0	0	0	0	0	0	0	0	0	0	0	0	0	0	0	0	0	0	0	0	0	0	0	0	0	0	0	0	0	0	0	0	0	0	0	0	0	0	0
F150	191	0	0	0	0	0	0	0	0	0	0	0	0	0	0	0	0	0	0	0	0	0	0	0	0	0	0	0	0	0	0	0	0	0	0	0	0	0	0	0	0	0	0	0	0	0	0	0	0
F151	192	0	0	0	0	0	0	0	0	0	0	0	0	0	0	0	0	0	0	0	0	0	0	0	0	0	0	0	0	0	0	0	0	0	0	0	0	0	0	0	0	0	0	0	0	0	0	0	0
F152	193	0	0	0	0	0	0	0	0	0	0	0	0	0	0	0	0	0	0	0	0	0	0	0	0	0	0	0	0	0	0	0	0	0	0	0	0	0	0	0	0	0	0	0	0	0	0	0	0
F153	194	0	0	0	0	0	0	0	0	0	0	0	0	0	0	0	0	0	0	0	0	0	0	0	0	0	0	0	0	0	0	0	0	0	0	0	0	0	0	0	0	0	0	0	0	0	0	0	0
F154	195	0	0	0	0	0	0	0	0	0	0	0	0	0	0	0	0	0	0	0	0	0	0	0	0	0	0	0	0	0	0	0	0	0	0	0	0	0	0	0	0	0	0	0	0	0	0	0	0
F155	196	0	0	0	0	0	0	0	0	0	0	0	0	0	0	0	0	0	0	0	0	0	0	0	0	0	0	0	0	0	0	0	0	0	0	0	0	0	0	0	0	0	0	0	0	0	0	0	0
F156	197	0	0	0	0	0	0	0	0	0	0	0	0	0	0	0	0	0	0	0	0	0	0	0	0	0	0	0	0	0	0	0	0	0	0	0	0	0	0	0	0	0	0	0	0	0	0	0	0
F157	198	0	0	0	0	0	0	0	0	0	0	0	0	0	0	0	0	0	0	0	0	0	0	0	0	0	0	0	0	0	0	0	0	0	0	0	0	0	0	0	0	0	0	0	0	0	0	0	0
F158	199	0	0	0	0	0	0	0	0	0	0	0	0	0	0	0	0	0	0	0	0	0	0	0	0	0	0	0	0	0	0	0	0	0	0	0	0	0	0	0	0	0	0	0	0	0	0	0	0
F159	200	0	0	0	0	0	0	0	0	0	0	0	0	0	0	0	0	0	0	0	0	0	0	0	0	0	0	0	0	0	0	0	0	0	0	0	0	0	0	0	0	0	0	0	0	0	0	0	0
F160	201	0	0	0	0	0	0	0	0	0	0	0	0	0	0	0	0	0	0	0	0	0	0	0	0	0	0	0	0	0	0	0	0	0	0	0	0	0	0	0	0	0	0	0	0	0	0	0	0
F161	202	0	0	0	0	0	0	0	0	0	0	0	0	0	0	0	0	0	0	0	0	0	0	0	0	0	0	0	0	0	0	0	0	0	0	0	0	0	0	0	0	0	0	0	0	0	0	0	0
F162	203	0	0	0	0	0	0	0	0	0	0	0	0	0	0	0	0	0	0	0	0	0	0	0	0	0	0	0	0	0	0	0	0	0	0	0	0	0	0	0	0	0	0	0	0	0	0	0	0
F163	204	0	0	0	0	0	0	0	0	0	0	0	0	0	0	0	0	0	0	0	0	0	0	0	0	0	0	0	0	0	0	0	0	0	0	0	0	0	0	0	0	0	0	0	0	0	0	0	0
F164	205	0	0	0	0	0	0	0	0	0	0	0	0	0	0	0	0	0	0	0	0	0	0	0	0	0	0	0	0	0	0	0	0	0	0	0	0	0	0	0	0	0	0	0	0	0	0	0	0
F165	206	0	0	0	0	0	0	0	0	0	0	0	0	0	0	0	0	0	0	0	0	0	0	0	0	0	0	0	0	0	0	0	0	0	0	0	0	0	0	0	0	0	0	0	0	0	0	0	0
F166	207	0	0	0	0	0	0	0	0	0	0	0	0	0	0	0	0	0	0	0	0	0	0	0	0	0	0	0	0	0	0	0	0	0	0	0	0	0	0	0	0	0	0	0	0	0	0	0	0
F167	208	0	0	0	0	0	0	0	0	0	0	0	0	0	0	0	0	0	0	0	0	0	0	0	0	0	0	0	0	0	0	0	0	0	0	0	0	0	0	0	0	0	0	0	0	0	0	0	0
F168	209	0	0	0	0	0	0	0	0	0	0	0	0	0	0	0	0	0	0	0	0	0	0	0	0	0	0	0	0	0	0	0	0	0	0	0	0	0	0	0	0	0	0	0	0	0	0	0	0
F169	210	0	0	0	0	0	0	0	0	0	0	0	0	0	0	0	0	0	0	0	0	0	0	0	0	0	0	0	0	0	0	0	0	0	0	0	0	0	0	0	0	0	0	0	0	0	0	0	0
F170	211	0	0	0	0	0	0	0	0	0	0	0	0	0	0	0	0	0	0	0	0	0	0	0	0	0	0	0	0	0	0	0	0	0	0	0	0	0	0	0	0	0	0	0	0	0	0	0	0
F171	212	0	0	0	0	0	0	0	0	0	0	0	0	0	0	0	0	0	0	0	0	0	0	0	0	0	0	0	0	0	0	0	0	0	0	0	0	0	0	0	0	0	0	0	0	0	0	0	0
F172	213	0	0	0	0	0	0	0	0	0	0	0	0	0	0	0	0	0	0	0	0	0	0	0	0	0	0	0	0	0	0	0	0	0	0	0	0	0	0	0	0	0	0	0	0	0	0	0	0
F173	214	0	0	0	0	0	0	0	0	0	0	0	0	0	0	0	0	0	0	0	0	0	0	0	0	0	0	0	0	0	0	0	0	0	0	0	0	0	0	0	0	0	0	0	0	0	0	0	0
F174	215	0	0	0	0	0	0	0	0	0	0	0	0	0	0	0	0	0	0	0	0	0	0	0	0	0	0	0	0	0	0	0	0	0	0	0	0	0	0	0	0	0	0	0	0	0	0	0	0
F175	216	0	0	0	0	0	0	0	0	0	0	0	0	0	0	0	0	0	0	0	0	0	0	0	0	0	0	0	0	0	0	0	0	0	0	0	0	0	0	0	0	0	0	0	0	0	0.5	0	0
F176	217	0	0	0	0	0	0	0	0	0	0	0	0	0	0	0	0	0	0	0	0	0	0	0	0	0	0	0	0	0	0	0	0	0	0	0	0	0	0	0	0	0	0	0	0	0	0	0	0
F177	218	0	0	0	0	0	0	0	0	0	0	0	0	0	0	0	0	0	0	0	0	0	0	0	0	0	0	0	0	0	0	0	0	0	0	0	0	0	0	0	0	0	0	0	0	0	0	0	0
F178	219	0	0	0	0	0	0	0	0	0	0	0	0	0	0	0	0	0	0	0	0	0	0	0	0	0	0	0	0	0	0	0	0	0	0	0	0	0	0	0	0	0	0	0	0	0	0	0	0
F179	220	0	0	0	0	0	0	0	0	0	0	0	0	0	0	0	0	0	0	0	0	0	0	0	0	0	0	0	0	0	0	0	0	0	0	0	0	0	0	0	0	0	0	0	0	0	0	0	0
F180	221	0	0	0	0	0	0	0	0	0	0	0	0	0	0	0	0	0	0	0	0	0	0	0	0	0	0	0	0	0	0	0	0	0	0	0	0	0	0	0	0	0	0	0	0	0	0	0	0
F181	222	0	0	0	0	0	0	0	0	0	0	0	0	0	0	0	0	0	0	0	0	0	0	0	0	0	0	0	0	0	0	0	0	0	0	0	0	0	0	0	0	0	0	0	0	0	0	0	0
F182	223	0	0	0	0	0	0	0	0	0	0	0	0	0	0	0	0	0	0	0	0	0	0	0	0	0	0	0	0	0	0	0	0	0	0	0	0	0	0	0	0	0	0	0	0	0	0	0	0
F183	224	0	0	0	0	0	0	0	0	0	0	0	0	0	0	0	0	0	0	0	0	0	0	0	0	0	0	0	0	0	0	0	0	0	0	0	0	0	0	0	0	0	0	0	0	0	0	0	0
F184	225	0	0	0	0	0	0	0	0	0	0	0	0	0	0	0	0	0	0	0	0	0	0	0	0	0	0	0	0	0	0	0	0	0	0	0	0	0	0	0	0	0	0	0	0	0	0	0	0
F185	226	0	0	0	0	0	0	0	0	0	0	0	0	0	0	0	0	0	0	0	0	0	0	0	0	0	0	0	0	0	0	0	0	0	0	0	0	0	0	0	0	0	0	0	0	0	0	0	0
F186	227	0	0	0	0	0	0	0	0	0	0	0	0	0	0	0	0	0	0	0	0	0	0	0	0	0	0	0	0	0	0	0	0	0	0	0	0	0	0	0	0	0	0	0	0	0	0	0	0
F187	228	0	0	0	0	0	0	0	0	0	0	0	0	0	0	0	0	0	0	0	0	0	0	0	0	0	0	0	0	0	0	0	0	0	0	0	0	0	0	0	0	0	0	0	0	0	0	0	0
F188	229	0	0	0	0	0	0	0	0	0	0	0	0	0	0	0	0	0	0	0	0	0	0	0	0	0	0	0	0	0	0	0	0	0	0	0	0	0	0	0	0	0	0	0	0	0	0	0	0
F189	230	0	0	0	0	0	0	0	0	0	0	0	0	0	0	0	0	0	0	0	0	0	0	0	0	0	0	0	0	0	0	0	0	0	0	0	0	0	0	0	0	0	0	0	0	0	0	0	0
F190	231	0	0	0	0	0	0	0	0	0	0	0	0	0	0	0	0	0	0	0	0	0	0	0	0	0	0	0	0	0	0	0	0	0	0	0	0	0	0	0	0	0	0	0	0	0	0	0	0
F191	232	0	0	0	0	0	0	0	0	0	0	0	0	0	0	0	0	0	0	0	0	0	0	0	0	0	0	0	0	0	0	0	0	0	0	0	0	0	0	0	0	0	0	0	0	0	0	0	0
F192	233	0	0	0	0	0	0	0	0	0	0	0	0	0	0	0	0	0	0	0	0	0	0	0	0	0	0	0	0	0	0	0	0	0	0	0	0	0	0	0	0	0	0	0	0	0	0	0	0
F193	234	0	0	0	0	0	0	0	0	0	0	0	0	0	0	0	0	0	0	0	0	0	0	0	0	0	0	0	0	0	0	0	0	0	0	0	0	0	0	0	0	0	0	0	0	0	0	0	0
F194	235	0	0	0	0	0	0	0	0	0	0	0	0	0	0	0	0	0	0	0	0	0	0	0	0	0	0	0	0	0	0	0	0	0	0	0	0	0	0	0	0	0	0	0	0	0	0	0	0
F195	236	0	0	0	0	0	0	0	0	0	0	0	0	0	0	0	0	0	0	0	0	0	0	0	0	0	0	0	0	0	0	0	0	0	0	0	0	0	0	0	0	0	0	0	0	0	0	0	0
F196	237	0	0	0	0	0	0	0	0	0	0	0	0	0	0	0	0	0	0	0	0	0	0	0	0	0	0	0	0	0	0	0	0	0	0	0	0	0	0	0	0	0	0	0	0	0	0	0	0
F197	238	0	0	0	0	0	0	0	0	0	0	0	0	0	0	0	0	0	0	0	0	0	0	0	0	0	0	0	0	0	0	0	0	0	0	0	0	0	0	0	0	0	0	0	0	0	0	0	0
F198	239	0	0	0	0	0	0	0	0	0	0	0	0	0	0	0	0	0	0	0	0	0	0	0	0	0	0	0	0	0	0	0	0	0	0	0	0	0	0	0	0	0	0	0	0	0	0	0	0
F199	240	0	0	0	0	0	0	0	0	0	0	0	0	0	0	0	0	0	0	0	0	0	0	0	0	0	0	0	0	0	0	0	0	0	0	0	0	0	0	0	0	0	0	0	0	0	0	0	0
F200	241	0	0	0	0	0	0	0	0	0	0	0	0	0	0	0	0	0	0	0	0	0	0	0	0	0	0	0	0	0	0	0	0	0	0	0	0	0	0	0	0	0	0	0	0	0	0	0	0
F201	242	0	0	0	0	0	0	0	0	0	0	0	0	0	0	0	0	0	0	0	0	0	0	0	0	0	0	0	0	0	0	0	0	0	0	0	0	0	0	0	0	0	0	0	0	0	0	0	0
F202	243	0	0	0	0	0	0	0	0	0	0	0	0	0	0	0	0	0	0	0	0	0	0	0	0	0	0	0	0	0	0	0	0	0	0	0	0	0	0	0	0	0	0	0	0	0	0	0	0
F203	244	0	0	0	0	0	0	0	0	0	0	0	0	0	0	0	0	0	0	0	0	0	0	0	0	0	0	0	0	0	0	0	0	0	0	0	0	0	0	0	0	0	0	0	0	0	0	0	0
F204	245	0	0	0	0	0	0	0	0	0	0	0	0	0	0	0	0	0	0	0	0	0	0	0	0	0	0	0	0	0	0	0	0	0	0	0	0	0	0	0	0	0	0	0	0	0	0	0	0
F206	247	0	0	0	0	0	0	0	0	0	0	0	0	0	0	0	0	0	0	0	0	0	0	0	0	0	0	0	0	0	0	0	0	0	0	0	0	0	0	0	0	0	0	0	0	0	0	0	0
F207	248	0	0	0	0	0	0	0	0	0	0	0	0	0	0	0	0	0	0	0	0	0	0	0	0	0	0	0	0	0	0	0	0	0	0	0	0	0	0	0	0	0	0	0	0	0	0	0	0
F208	249	0	0	0	0	0	0	0	0	0	0	0	0	0	0	0	0	0	0	0	0	0	0	0	0	0	0	0	0	0	0	0	0	0	0	0	0	0	0	0	0	0	0	0	0	0	0	0	0
F205	246	0	0	0	0	0	0	0	0	0	0	0	0	0	0	0	0	0	0	0	0	0	0	0	0	0	0	0	0	0	0	0	0	0	0	0	0	0	0	0	0	0	0	0	0	0	0	0	0
F0	250	0	0	0	0	0	0	0	0	0	0	0	0	0	0	0	0	0	0	0.3	0.02	0	0	0	0	0.08	0	0	0.8	0.02	0	0	0	0.02	0	0	0	0	0	0	0	0.95	0	0	0	0	0.5	0	0
DIET		0	0	0	0	1	1	1	1	1	1	1	1	1	1	1	0.96	1	1	1	1	1	1	1	1	1	1	1	1	1	1	1	1	1	1	1	1	1	1	1	1	1	1	1	1	1	1	1	1
[truncated: 201 more columns]

## Sheet: Accession numbers
Accession	a part of mitochondrial genome sequence is used
Accession	sequence is available at NCBI, but excluded from the analysis as it leads to a very long branch in the phylogenetic tree, i.e. it is too divergent compared to other species and disturbs the analysis
	no sequence is available at NCBI database for a given species and given gene
Accession	sequence includes only given gene, no other genes or miscellaneous regions are present
Accession	sequence includes several genes or miscellaneous regions, only a part of sequence should be used for a given gene
		Supplementary Table S2: NCBI accession numbers of 6 genes for Caribbean study.
Code	Original names	Names	mitoGen	CYTB	COI	12S	16S	18S	28S
D1	Detritus, POM, DOM	Organic matter
A1	Benthic autotrophs	Benthic autotrophs
A2	Symbiotic algae	Symbiotic algae
A3	Phytoplankton	Phytoplankton
I1	Zooplankton	Zooplankton
I2	Microfauna	Microfauna
I3	Sponges	Iotrochota_birotulata	NC_010207					AY737641	AY561884
I4	Firecorals	Millepora_sp._AMN-2008					EU876551		EU879950
I5	Seafans	Gorgonia_flabellum			GQ342418
I6	Sea anemones	Zoanthus_pulchellus			JX119156	GQ464969	EU828762
I7	Stonycorals (Stony corals)	Cladocora_arbuscula		AB117378	AB117292				AF549226
I8	Bryozoans	Reteporella_beaniana			FJ196084			FJ196114	FJ196142
I9	Sipunculid worms	Aspidosiphon_parvulus					JN864983	DQ299964	DQ300027
I10	Priapuloids	Tubiluchus_corallicola						AF119086
I11	Chitons	Acanthopleura_granulata			AY377719		AY377608	AY377654	AY839252
I12	Gastropods	Cittarium_pica			EU530146	HE800679	FJ977709	FJ977646	FJ977677
I13	Bivalves	Pinctada_radiata			GQ355877		AB214442	AB214457	AB214472
I14	Scaphopods	Graptacme_eborea	NC_006162
I15	Squids	Sepioteuthis_sepioidea			AF075392		AF110090
I16	Octopuses	Octopus_vulgaris	NC_006353					FJ617439
I17	Polychaetes	Loimia_medusa			AY040704			AY040690
I18	Echiuroids	Ochetostoma_erythrogrammon						X79875
I19	Pycnogonids	Achelia_sawayai			DQ390070	DQ389966	DQ390019	DQ389916	DQ390126
I20	Barnacles	Megabalanus_californicus				AY520666	AY520734	AY520632	AY859588
I21	Stomatopods	Pseudosquilla_ciliata	AY947836						HM180032
I22	Amphipods	Quadrimaera_pacifica					AB432980		AB432981
I23	Tanaids	Apseudes_bermudeus						GQ175865	HM016191
I24	Isopods	Idotea_baltica	DQ442915					AJ011390	AY739187
I25	Shrimps	Stenopus_hispidus	JN399096					STNRRE	DQ079812
I26	Spiny lobsters	Panulirus_argus		AJ133053	GU476043		AF502947	AY743955	AY210833
I27	Scyllarid lobsters	Scyllarides_brasiliensis			JN701654		JN701689		JN701542
I28	Hermit crabs	Pagurus_longicarpus	AF150756					AF436018	AY739185
I29	Crabs	Callinectes_sapidus	AY363392					M34360	AY739194
I30	Hemichordates	Cephalodiscus_gracilis						AF236798	AF212172
I31	Asteroids	Oreaster_reticulatus			U50060	GQ288470	GQ288515
I32	Ophiuroids	Ophiocoma_echinata			JN593982		DQ297102	DQ060802	DQ297122
I33	Echinoids	Lytechinus_variegatus			AY183145		DQ073746	DQ073790	AJ225816
I34	Holothurians	Holothuria_floridana			EU220822		EU220803
I35	Tunicates	Ecteinascidia_turbinata			EF643374			FM244848
R1	Sea turtles	Caretta_caretta	NC_016923
B1	Sea birds	Fregata_magnificens		FR691080	AY369052	AF173576	AF173576
F1	Acanthurus bahianus	Acanthurus_bahianus		FJ905179	JQ840409
F2	Acanthurus chirurgus	Acanthurus_chirurgus		AY029304	JQ841997
F3	Acanthurus coeruleus	Acanthurus_coeruleus		AY029310	JQ840411
F4	Antennarius multiocellatus	Antennarius_multiocellatus			GU188482		GQ981578
F5	Antennarius striatus	Antennarius_striatus	AB282828
F6	Apogon conklini	Phaeoptyx_conklini			FJ346811
F7	Apogon maculatus	Apogon_maculatus		AY722182	EU381025
F8	Allanetta harringtonensis	Hypoatherina_harringtonensis		GU932756
F9	Atherinomorus stipes	Atherinomorus_stipes		GU932754	FJ237591	AF150001			AF152161
F10	Aulostomus maculatus	Aulostomus_maculatus		AF327456	JQ839953		AY538973		AY539078
F11	Balistes vetula	Balistes_vetula	AP009204
F12	Canthidermis sufflamen	Canthidermis_sufflamen			JQ841088
F13	Melichthys niger	Melichthys_niger			JQ841719	AY700243	AF488471		AF152167
F14	Platybelone argalus	Platybelone_argala		AF243874			AF243950
F15	Strongylura timucu	Strongylura_timucu		AF231655	JQ841977	AF231570	AF231527
F16	Tylosurus acus	Tylosurus_acus_acus		EF439621	JF494755	AF231571	AF231528
F17	Tylosurus crocodilus	Tylosurus_crocodilus		AF231663	JQ841420	AF231580	AF231535
F18	Entomacrodus nigricans	Entomacrodus_nigricans			JQ841566	DQ143880
F19	Ophioblennius atlanticus	Ophioblennius_atlanticus		AF323033	FJ583754	DQ143877	AY098846
F20	Parablennius marmoreus	Parablennius_marmoreus			JQ842626	JQ697239	AF324192
F21	Scartella cristata	Scartella_cristata				AY098803	AY098845
F22	Bothus lunatus	Bothus_lunatus			JQ842025	AF488508	AF488458		AF152168
F23	Bothus ocellatus	Bothus_ocellatus			JQ839976	AY998038	AY359652
F24	Caranx bartholomaei	Carangoides_bartholomaei		AY050728	JQ841092
F25	Caranx latus	Caranx_latus		AY050724	JQ841100	AF055590	AF055611
F26	Caranx ruber	Carangoides_ruber		AY050723	JQ841490
F27	Decapterus punctatus	Decapterus_punctatus		AY050732	GU224777
F28	Oligoplites saurus	Oligoplites_saurus		AY050757	JQ842613
F29	Selar crumenophthalmus	Selar_crumenophthalmus		AY050731	JQ843051	DQ874711	AY541672
F30	Seriola dumerili	Seriola_dumerili	AB517559
F31	Trachinotus falcatus	Trachinotus_falcatus		AY050738	JQ365600
F32	Trachinotus goodei	Trachinotus_goodei		AY050741	JQ841417
F33	Carcharhinus acronotus	Carcharhinus_acronotus		DQ422070	FJ519557	AY830721	AY830721
F34	Carcharhinus falciformis	Carcharhinus_falciformis			EU398611	AY830726	AY830726
F35	Carcharhinus leucas	Carcharhinus_leucas			EU818710	AY830730	AY830730
F36	Carcharhinus limbatus	Carcharhinus_limbatus			DQ885081	AY830731	AY830731
F37	Carcharhinus longimanus	Carcharhinus_longimanus		AY973054	EU398627	AY830735	AY830735
F38	Carcharhinus perezi	Carcharhinus_perezii			FJ519137	AY830740	AY830740
F39	Galeocerdo cuvier	Galeocerdo_cuvier		AF004288	DQ885091	AY830746	AY830746	AY049833	AY049832
F40	Negaprion brevirostris	Negaprion_brevirostris		NEIMTCYBA	FJ519631	AY830756	AY830756
F41	Rhizoprionodon porosus	Rhizoprionodon_porosus			FJ519272
F42	Chaetodon aculeatus	Prognathodes_aculeatus		AF108579		AF108504	EF616972
F43	Chaetodon capistratus	Chaetodon_capistratus			JQ839993	EF616830	EF616914
F44	Chaetodon sedentarius	Chaetodon_sedentarius		FJ167703		EF616828	EF616912
F45	Chaetodon striatus	Chaetodon_striatus			JQ840451	EF616831	EF616915
F46	Amblycirrhitus pinos	Amblycirrhitus_pinos			JQ841066		DQ532838		DQ532993
F47	Labrisomus guppyi	Labrisomus_multiporosus					AY539069		AY539173
F48	Labrisomus nuchipinnis	Labrisomus_nuchipinnis			HQ571157	AY098807	AY098847
F49	Harengula clupeola	Harengula_clupeola			JQ365382
F50	Harengula humeralis	Harengula_humeralis			JQ841220
F51	Jenkisia lamprotaenia	Jenkinsia_lamprotaenia	AP006230
F52	Opisthomema oglinum	Opisthonema_oglinum		EU552620	FJ918907	DQ912039	DQ912074
F53	Heteroconger halis	Heteroconger_hassi	NC_013629
F54	Dactylopterus volitans	Dactylopterus_volitans		EF439515	JQ842064	AF150006	GQ485300		SEG_AY141589S
F55	Dasyatis americana	Dasyatis_zugei	NC_019643
F56	Chilomycterus antennatus	Chilomycterus_antennatus			JQ842813	AY700252	AY679636
F57	Diodon holocanthus	Diodon_holocanthus	AP009177
F58	Diodon hystrix	Diodon_hystrix			JQ431688	AY700253	AY679637
F59	Inermia vittata	Haemulon_vittatum		HQ676716	HQ676771		JN688748
F60	Anchoa hepsetus	Anchoa_hepsetus			JQ842003	DQ912040	DQ912075
F61	Anchoa lyolepis	Anchoa_lyolepis		JQ012389		DQ912049	DQ912084
F62	Chaetodipterus faber	Chaetodipterus_faber			JQ365288	EF616894	EF616976		DQ533006
F63	Fistularia tabacaria	Fistularia_tabacaria			JQ840503
F64	Eucinostomus argenteus	Eucinostomus_argenteus			GU440320		AY958609
F65	Gerres cinereus	Gerres_cinereus			JQ841191	EF095573	EF095601
F66	Ginglymostoma cirratum	Ginglymostoma_cirratum		JF950298		AY147890	AY147890
F67	Coryphopterus glaucofraenum	Coryphopterus_glaucofraenum			JQ840463
F68	Gnatholepis thompsoni	Gnatholepis_thompsoni		EU380929	JQ842481
F69	Gobiosoma evelynae	Elacatinus_evelynae		AY846427	FJ583388	AF491070	AF491070
F70	Gramma loreto	Gramma_loreto			JQ842131		AY539565		AY539157
F71	Gramma melacara	Gramma_melacara			JQ841583
F72	Rypticus saponaceus	Rypticus_saponaceus		AY321800	JN828108	AY368295	AF297327		DQ021391
F73	Anisotremus surinamensis	Anisotremus_surinamensis		JX042206	HQ676752		JQ740919
F74	Anisotremus virginicus	Anisotremus_virginicus		JQ741387	JQ842374		JQ740933
F75	Haemulon album	Haemulon_album		EU697498	EU697523		JQ740957
F76	Haemulon aurolineatum	Haemulon_aurolineatum		HQ676702	JQ840858	EF095568	JQ740961
F77	Haemulon carbonarium	Haemulon_carbonarium		EU697504	JQ841204		JQ740965
F78	Haemulon chrysargyreum	Haemulon_chrysargyreum		HQ676703	JQ839780		JQ740967
F79	Haemulon flavolineatum	Haemulon_flavolineatum		EU697507	JQ842877		JQ740972
F80	Haemulon macrostomum	Haemulon_macrostomum		HQ676705	JQ841588		JQ740983
F81	Haemulon parrai	Haemulon_parra		EU697512	JQ841912		JQ740989
F82	Haemulon plumierii	Haemulon_plumierii		HQ676707	JQ841590		AY539569		AY539161
F83	Haemulon sciurus	Haemulon_sciurus		AF240747	JQ841591		AF247442
F84	Hemiramphus balao	Hemiramphus_balao		AF243873	HQ991934		AF243948
F85	Hemiramphus brasiliensis	Hemiramphus_brasiliensis		AF243865	JQ842164		AF243941
F86	Holocentrus ascensionis	Holocentrus_adscensionis		DQ380084	JQ840115
F87	Holocentrus coruscus	Sargocentron_coruscum			JQ840671	AF149996			AF152156
F88	Neoniphon marianus	Neoniphon_marianus			JQ841292
F89	Holocentrus rufus	Holocentrus_rufus			JQ840539
F90	Sargocentron vexillarium	Sargocentron_vexillarium			JQ840675
F91	Myripristis jacobus	Myripristis_jacobus		DQ380024	JQ842253
F92	Kyphosus incisor	Kyphosus_incisor			JQ841613
F93	Kyphosus sectatrix	Kyphosus_sectatrix		JN007800	JQ842912	JN007798	JN007799
F94	Bodianus rufus	Bodianus_rufus			JQ840431	AY279579	AY850866
F95	Clepticus parrae	Clepticus_parrae			JQ840459	AY279588	AY279691
F96	Halichoeres bivittatus	Halichoeres_bivittatus		AY823569	JQ840094	AY279599	AY850880
F97	Halichoeres garnoti	Halichoeres_garnoti		AY591374	JQ840525	AY850819	AY850882
F98	Halichoeres maculipinna	Halichoeres_maculipinna		AF370624	JQ841216	AY850811	AY850874
F99	Halichoeres poeyi	Halichoeres_poeyi		AY823581	JQ841595	AY850820	AY850883
F100	Halichoeres radiatus	Halichoeres_radiatus		AY823575	JQ840108	AY279607	AY850881
F101	Xyrichtys novacula	Xyrichtys_novacula		EF439247	GQ341612
F102	Xyrichtys splendens	Xyrichtys_splendens		XSU92004	JQ841036
F103	Lachnolaimus maximus	Lachnolaimus_maximus		EU601404	JQ841240	AY279618	AY857946		DQ533049
F104	Thalassoma bifasciatum	Thalassoma_bifasciatum		AY328863	JQ843087	AJ810153	AY279753
F105	Lutjanus analis	Lutjanus_analis		HQ162432	JQ841254	EF095569	AY857938
F106	Lutjanus apodus	Lutjanus_apodus		HQ162434	JQ840579		JQ741057
F107	Lutjanus cyanopterus	Lutjanus_cyanopterus		HQ162440	GQ329867
F108	Lutjanus griseus	Lutjanus_griseus		HQ162425	JQ841926		AY857944
F109	Lutjanus jocu	Lutjanus_jocu		HQ162444	JQ840584		AY857943
F110	Lutjanus mahogoni	Lutjanus_mahogoni		HQ162445	JQ841257
F111	Lutjanus synagris	Lutjanus_synagris		HQ162427	JQ841932		AY857939		DQ533060
F112	Ocyurus chrysurus	Ocyurus_chrysurus		HQ162450	JQ840190		AY857942
F113	Malacanthus plumieri	Malacanthus_plumieri			JQ840142
F114	Tarpon atlanticus	Megalops_atlanticus	AP004808
F115	Aluterus schoepfii	Aluterus_schoepfii			JQ841844
F116	Aluterus scripta	Aluterus_scriptus	AP009183
F117	Cantherines macrocerus	Cantherhines_macrocerus			JQ842801
F118	Cantherines pullus	Cantherhines_pullus			JQ841489	AY700263	AY679647
F119	Monacanthus ciliatus	Monacanthus_ciliatus			JQ840160
F120	Mugil curema	Mugil_curema	JF911710						DQ533073
F121	Mulloidichthys martinicus	Mulloidichthys_martinicus			JQ841725
F122	Pseudupeneus maculatus	Pseudupeneus_maculatus			JQ840663		DQ532948		DQ533107
F123	Echidna catenata	Echidna_catenata		JF734985	JQ842831
F124	Lycodontis moringa	Gymnothorax_moringa		HQ122495	JQ842486	AF454715	AF455770
F125	Gymnothorax miliaris	Gymnothorax_miliaris		EU921712	JQ841198	EU921686	EU921732
F126	Aetobatus narinari	Aetobatus_narinari			JQ365214
F127	Ogcocephalus nasutus	Ogcocephalus_nasutus					DQ532920		DQ533079
F128	Myrichthys breviceps	Myrichthys_breviceps			JQ840943	AF454722	AF455777
F129	Myrichthys ocellatus	Myrichthys_ocellatus			JQ842250
F130	Ophichthus ophis	Ophichthus_zophochir			GU440436	DQ645656	DQ645695
F131	Opisthognatus aurifrons	Opistognathus_aurifrons			JQ841739		DQ532923		DQ533082
F132	Opistognathus maxillosus	Opistognathus_maxillosus			JQ840631
F133	Opisthognathus whitehurstii	Opistognathus_jacksoniensis	NC_017895
F134	Acanthostracion polygonius	Acanthostracion_polygonius		JQ861154	JQ861011	AY700273	AY679657
F135	Acanthostracion quadricornis	Acanthostracion_quadricornis		JQ861156	JQ861013	AY700275	AY679659
F136	Lactophrys trigonus	Lactophrys_trigonus		JQ861160	JQ861017
F137	Lactophrys bicaudalis	Lactophrys_bicaudalis			JQ841242	AY700272	AY679656
F138	Lactophrys triqueter	Rhinesomus_triqueter		JQ861161	JQ861018	AY700274	AY679658
F139	Pempheris schomburgki	Pempheris_schomburgkii			JQ842999
F140	Centropyge argi	Centropyge_argi			JQ842036
F141	Holacanthus ciliaris	Holacanthus_ciliaris			JQ841232	AF055593	AY530861		SEG_AY141753S
F142	Holacanthus tricolor	Holacanthus_tricolor			JQ840537	AY530833	AY530864
F143	Pomacanthus arcuatus	Pomacanthus_arcuatus			JQ841953	EF616900	EF616982
F144	Pomacanthus paru	Pomacanthus_paru			JQ842285	AY530824	AY530852
F145	Abudefduf saxatilis	Abudefduf_saxatilis		AY208553	JQ842353	AY279570	AY279673	JN178943
F146	Abudefduf taurus	Abudefduf_taurus		AY208559	JQ842757	FJ616297	FJ616405
F147	Chromis cynaea	Chromis_cyanea		AY208529	JQ840457	AF285925	AF285947
F148	Chromis multilineata	Chromis_multilineata		AY208533	JQ842057	FJ616319	FJ616427
F149	Microspathodon chrysurus	Microspathodon_chrysurus		AY208578	JQ840613	FJ616351	FJ616459
F150	Stegastes fuscus	Stegastes_nigricans		JF458265	JF435170	FJ616389	JF457654		DQ533125
F151	Stegastes leucostictus	Stegastes_leucostictus			JQ840317	FJ616388	FJ616496
F152	Stegastes planifrons	Stegastes_planifrons		AY208611	JQ840326
F153	Stegastes variabilis	Stegastes_variabilis			JQ843079	AF285938	AF285960
F154	Priacanthus arenatus	Priacanthus_arenatus			GU702523		EF120877		EF120972
F155	Heteropriacanthus cruentatus	Heteropriacanthus_cruentatus		DQ197957	JQ841230
F156	Scarus coelestinus	Scarus_coelestinus		EU601373		EU601194	AY081084
F157	Scarus iserti=S. croicensis	Scarus_iseri		EU601382	GU225430	EU601203	JX026494
F158	Scarus guacamaia	Scarus_guacamaia		EU601381	JQ843039	EU601202	EU601243
F159	Scarus taeniopterus	Scarus_taeniopterus		EU601394	JQ842301	EU601215	JX026514
F160	Scarus vetula	Scarus_vetula			FJ584084		JX026517
F161	Sparisoma aurofrenatum	Sparisoma_aurofrenatum		DQ457031	JQ840302	EU601217	AY081082
F162	Sparisoma chrysopterum	Sparisoma_chrysopterum		DQ457033	JQ841012	AY279645	AY279748
F163	Sparisoma radians	Sparisoma_radians		DQ457028	JQ839899	SRU95771	SRU95772
F164	Sparisoma rubripinne	Sparisoma_rubripinne		EF456024	GQ341599	SRU95773	SRU95774
F165	Sparisoma viride	Sparisoma_viride		DQ457025	JQ841394	EU601219	AY081081
F166	Equetus lanceolatus	Equetus_lanceolatus			FJ583401
F167	Equetus punctatus	Equetus_punctatus			JQ840501
F168	Odontoscion dentex	Odontoscion_dentex			JQ841301
F169	Parengues acuminatus	Pareques_acuminatus			JQ841951		JX903982
F170	Euthynnus aletteratus	Euthynnus_alletteratus	AB099716
F171	Scomberomorus cavalla	Scomberomorus_cavalla	DQ536428
F172	Scomberomorus regalis	Scomberomorus_regalis		EU349370	DQ835887	DQ874696	DQ874728
F173	Scorpaena brasiliensis	Scorpaena_brasiliensis			FJ584092		AY538983		AY539088
F174	Scorpaena grandicornis	Scorpaena_grandicornis			JQ842679
F175	Scorpaena inermis	Scorpaena_inermis			JQ841372
F176	Scorpaena plumieri	Scorpaena_plumieri			JQ843046		AY538985		AY539090
F177	Scorpaenodes caribbaeus	Scorpaenodes_caribbaeus			JQ843047
F178	Alphestes afer	Alphestes_afer		AY313996	JQ840759	AY313982	AY314003
F179	Cephalopholis cruentata	Cephalopholis_cruentata			JQ840439	AY949385	AF297323
F180	Cephalopholis fulva	Cephalopholis_fulva				AY949395	AF297292
F181	Epinephelus adscensionis	Epinephelus_adscensionis			FJ583396	AY949381	FJ548764		AY539153
F182	Epinephelus guttatus	Epinephelus_guttatus			JQ841567	AY949437	DQ874748
F183	Epinephelus itajara	Epinephelus_itajara		EU823101	JQ841167	AY949337	FJ548765		EF120929
F184	Epinephelus striatus	Epinephelus_striatus			JQ841170	AY949433	AF297311
F185	Hypoplectrus aberrans	Hypoplectrus_aberrans		AJ544137	JX488035		AY015049
F186	Hypoplectrus chlorurus	Hypoplectrus_chlorurus		AY321780			AY015046
F187	Hypoplectrus nigricans	Hypoplectrus_nigricans		AJ544150	JQ841608	AY072657
F188	Hypoplectrus puella	Hypoplectrus_puella		AJ544144	JQ841609		AY072679
F189	Mycteroperca bonaci	Mycteroperca_bonaci			JQ840619	AY949449	DQ267147
F190	Mycteroperca tigris	Mycteroperca_tigris			JQ839849	AY949452	AY947574
F191	Mycteroperca venenosa	Mycteroperca_venenosa			JQ839850	AY949419	AF297291
F192	Paranthias furcifer	Paranthias_furcifer			JQ365487	AY949372	AY947584		EF120936
F193	Serranus tigrinus	Serranus_tigrinus		AY321793	JQ843057	AY072659	AY072688		EF120951
F194	Archosargus rhomboidalis	Archosargus_rhomboidalis			GU225546
F195	Calamus bajonado	Calamus_brachysomus		JQ741400	GU440257		JQ740946
F196	Calamus calamus	Calamus_calamus			JQ840433
F197	Calamus pennatula	Calamus_penna			JQ842798		AY662700		DQ028192
F198	Diplodus caudimacula	Diplodus_argenteus		AF240721	JQ365341
F199	Sphyraena barracuda	Sphyraena_barracuda		EU124671	EU263789	DQ874707	DQ874739
F200	Sphyraena picudilla	Sphyraena_picudilla			JQ843068
F201	Sphyrna lewini	Sphyrna_lewini		SHYMTCYTBA
F202	Sphyrna tiburo	Sphyrna_tiburo		SHYMTCYTBB	FJ519644	AY830770	AY830770
F203	Synodus foetens	Synodus_foetens			FJ918940	DQ874714	DQ874746
F204	Synodus intermedius	Synodus_intermedius			EU366580	AF149982			AF152142
F206	Canthigaster rostrata	Canthigaster_rostrata			JQ839988	AY700281	AY679665
F207	Sphoeroides spengleri	Sphoeroides_spengleri			JQ841398	AY700284	AY679668
F208	Mustelus canis	Mustelus_canis		DQ422098	FJ519569	AY830754	AY830754
F0	Unidentified fish
F205	Synodus synodus
